# Supplementary material for: Dynamic Changes of Bacterial Communities and Microbial Association Networks in Ready-to-Eat Chicken Meat during Storage
Source: Foods. 2022 Nov 21;11(22):3733. doi: 10.3390/foods11223733 (PMC9689599; doi:10.3390/foods11223733)
Supplement: Supplementary file 1 [file foods-11-03733-s001.zip]

Archive with 1 entries (1 files):
- foods-2029117-supplementary.pdf
